# Supplementary material for: Evaluating stress antagonists for enhanced coral recovery after natural heat exposure
Source: Sci Rep. 2025 Oct 9;15:35235. doi: 10.1038/s41598-025-22120-0 (PMC12511617; doi:10.1038/s41598-025-22120-0)
Supplement: Supplementary file 1 — Supplementary Material 1 [file 41598_2025_22120_MOESM1_ESM.xlsx]

## Sheet: Table S1
Factor	species	concentration	duration	temperature?	parameter	effect	mechanism	Reference	Title
Hydrogen	Pocillopora damicornis	0.3-0.5 ppm	2 days	no	Survival	same	potential inhibition of the nitrogen fixation	Ostendarp et al. (2025)	Temperature-dependent responses of the hard corals Acropora sp. and Pocillopora verrucosa to molecular hydrogen
					Bleaching	same
					Pgross	decreased
					R	decreased
					Fv/Fm	same
					algal density	same
					chl/cm	decreased
				+6 °C compared to heated cotrol	Survival	same
					Bleaching	same
					Pgross	same
					R	same
					Fv/Fm	same
					algal density	same
					chl/cm	same
	Acropora hemprichii	0.3-0.5 ppm	2 days	no	Survival	same
					Bleaching	same
					Pgross	same
					R	same
					Fv/Fm	same
					algal density	same
					chl/cm	same
				+6 °C compared to heated cotrol	Survival	same
					Bleaching	same
					Pgross	same
					R	same
					Fv/Fm	same
					algal density	same
					chl/cm	same
Phosphate	Pocillopora damicornis	2 µM	28 days	no	algal density	same		Stambler et al. 1991	Effects of nutrient enrichment and water motion on the coral Pocillopora damicornis
					chl/algal cell	same
					chl/cm	same
					protein	same
	Stylophora pistillata	2 µM	9 weeks	no	Pgross	increased		Ferrier-Pagès et al. 2000	Effect of nutrient enrichment on growth and photosynthesis of the zooxanthellate coral Stylophora pistillata
					algal density	increased
					P:R ratio	increased
	Stylophora pistillata	nitrate+nitrite(1μM)+PO4 (0.0625µM)	30 days	no	Fv/Fm	same		Hall et al. 2018	Eutrophication may compromise the resilience of the Red Sea coral Stylophora pistillata to global change
					Pnet	same
					R	same
					chl/algal cell	same
					Protein	decreased
				+5 °C	Fv/Fm	same
					Pnet	same
					R	same
					chl/algal cell	same
					Protein	same
	Pocillopora damicornis	2 µM	4 weeks	no	R	same		Ezzat et al. 2016	Limited phosphorus availability is the Achilles heel of tropical reef corals in a warming ocean
					Pgross	same
					algal density	same
				+5 °C, 17 days, compared to heated control	Pgross	increased	increased the photosynthetic capacities, the carbon translocation, as well as the carbon retained into animal biomass during thermal stress
					algal density	increased
Ammonium	Pocillopora damicornis	7/15 µM	13 days	no	algal density	increased	alleviation from oligotrophic conditions	Stambler et al. 1991	Effects of nutrient enrichment and water motion on the coral Pocillopora damicornis
					chl/algal cell	same
					chl/cm	increased
	Stylophora pistillata	20 µM	14 days	no	algal density	increased	alleviation from nitrogen limitation	Muscatine et al. 1989	The effect of external nutrient resources on the population dynamics of zooxanthellae in a reef coral
					chl/algal cell	same
					chl/cm	increased
	Stylophora pistillata	100 µmol	18 days	no	algal density	increased		Dubinsky et al. 1990	The effect of external nutrient resources on the optical properties and photosynthetic efficiency of Stylophora pistillata
					chl/algal cell	increased
					chl/cm	increased
	Turbinaria reniformis	3 µM	4 weeks	no	algal density	decrease		Béraud et al. 2013	The response of the scleractinian coral Turbinaria reniformis to thermal stress depends on the nitrogen status of the coral holobiont
					chl/algal cell	increased
					chl/cm	same
					photosynthesis	same
					protein	same
					lipids	same
				+5 °C, 10 days, compared to heated control	algal density	same	accumulation of photoprotective pigments
					chl/algal cell	increased
					chl/cm	increased
					photosynthesis	increased
					protein	same
					lipids	same
	Stylophora pistillata	3 µM	3 weeks	no	algal density	same		Fernandes de Barros Marangoni et al. 2020	Unravelling the different causes of nitrate and ammonium effects on coral bleaching
					chl/cm	increased
					Fv/Fm	same
					ROS	decreased
			5 weeks	no	algal density	increased
					chl/cm	increased
					Fv/Fm	same
					ROS	same
				+5 °C, 14 days, compared to heated control	algal density	increased	favoring the oxidative status and energy metabolism of the coral holobiont
					chl/cm	increased
					Fv/Fm	same
					ROS	decreased
Probiotics	Pocillopora damicornis	BMC	26 days	no	bleaching	same		Rosado et al. 2019	Marine probiotics: increasing coral resistance to bleaching through microbiome manipulation
					Fv/Fm	same
				+4 °C, compared to heated control	bleaching	decreased	microbiome manipulation
					Fv/Fm	increased
	Mussismilia hispida	BMC	26 days	no	Survival	same		Santoro et al. 2021	Coral microbiome manipulation elicits metabolic and genetic restructuring to mitigate heat stress and evade mortality
					Fv/Fm	same
				+4 °C, compared to heated control	Survival	increased	microbiome restructuring
					Fv/Fm	increased
Temperature	Turbinaria peltata	no	5 days	+6 °C	algal density	decreased		Zhai et al. 2023	Physiological and microbiome adaptation of coral Turbinaria peltata in response to marine heatwaves
					chl/cm	decreased
	Mussismilia hispida	no	26 days	+4 °C	Survival	decreased		Santoro et al. 2021	Coral microbiome manipulation elicits metabolic and genetic restructuring to mitigate heat stress and evade mortality
					Fv/Fm	decreased
	Pocillopora damicornis	no	26 days	+4 °C	bleaching	increased		Rosado et al. 2019	Marine probiotics: increasing coral resistance to bleaching through microbiome manipulation
					Fv/Fm	decreased
	Turbinaria, Pocillopora, Galaxea	no	20 days	+5 °C	algal density	decreased		Ezzat et al. 2016	Limited phosphorus availability is the Achilles heel of tropical reef corals in a warming ocean
					chl/protein	dereased
	Stylophora pistillata	no	30 days	+5 °C	Fv/Fm	decreased		Hall et al. 2018	Eutrophication may compromise the resilience of the Red Sea coral Stylophora pistillata to global change
					Pnet	decreased
					algal density	increased
					chl/cell	same
					protein	same
	Stylophora pistillata	no	14 days	+5 °C	algal density	decreased		Fernandes de Barros Marangoni et al. 2020	Unravelling the different causes of nitrate and ammonium effects on coral bleaching
					chl/cm	decreased
					Fv/Fm	decreased
					ROS	increased
	Turbinaria reniformis	no	10 days	+5 °C	algal density	decreased		Béraud et al. 2013	The response of the scleractinian coral Turbinaria reniformis to thermal stress depends on the nitrogen status of the coral holobiont
					chl/algal cell	decreased
					chl/cm	decreased
					photosynthesis	decreased
					protein	same
					lipids	same

## Sheet: Table S2
Experiment	Time	Species	SampleID	Survival	Coloration	FvFm	ChlA	ChlC2	ChlRatio	Protein	NetP	Resp	GrossP	Oxy_Ratio
Control	0	Acropora	A1	1	32.1357	0.813	0.705614	0.331157	2.13075	19.7633	NA	NA	NA	NA
Control	0	Acropora	A2	1	34.1824	0.722	0.880713	0.376502	2.3392	31.5062	NA	NA	NA	NA
Control	0	Acropora	A3	1	35.837	0.689	0.877435	0.387453	2.26462	23.8301	NA	NA	NA	NA
Control	0	Acropora	A4	1	29.742	0.657	0.975918	0.463662	2.1048	23.4238	NA	NA	NA	NA
Control	0	Acropora	A5	1	31.1575	0.632	0.57446	0.225612	2.54623	37.9825	NA	NA	NA	NA
Control	0	Pocillopora	P1	1	62.2908	0.663	1.16036	1.91058	0.607334	45.5224	NA	NA	NA	NA
Control	0	Pocillopora	P2	1	24.7103	0.541	2.21754	0.815141	2.72043	22.3186	NA	NA	NA	NA
Control	0	Pocillopora	P5	1	24.0942	0.564	1.8759	0.675912	2.77536	21.7172	NA	NA	NA	NA
Control	0	Pocillopora	P6	1	21.762	0.576	2.55303	0.894848	2.85303	18.6057	NA	NA	NA	NA
Control	0	Pocillopora	P7	1	27.1208	0.647	1.85674	0.680786	2.72734	28.3606	NA	NA	NA	NA
Control	48	Acropora	A1	1	33.4274	0.65	0.711148	0.278414	2.55428	17.1862	98.6127	-117.27	215.883	1.8409
Control	48	Acropora	A2	1	38.8968	0.602	0.5632	0.203103	2.77298	61.7675	30.9919	-95.6451	126.637	1.32403
Control	48	Acropora	A3	0	49.9677	0.656	0.32048	0.109492	2.92696	18.1748	146.266	-183.766	330.033	1.79594
Control	48	Acropora	A4	1	28.9384	0.693	0.673349	0.278002	2.4221	33.1388	95.3936	-84.9266	180.32	2.12325
Control	48	Acropora	A5	0	49.8218	0.495	0.218624	0.0932037	2.34566	54.8374	-94.5364	-55.3986	-39.1378	-0.706477
Control	48	Pocillopora	P1	0	82.7064	0	0.0187529	0.00961583	1.95021	48.1569	-28.3601	-39.2244	10.8643	0.276979
Control	48	Pocillopora	P2	1	21.9899	0.608	1.98618	0.72994	2.72102	13.7382	109.4	-118.488	227.887	1.9233
Control	48	Pocillopora	P5	1	34.8051	0.645	1.82272	0.657742	2.77118	9.65412	22.3824	-63.5659	85.9483	1.35211
Control	48	Pocillopora	P6	0	39.1707	0	0.64571	0.227592	2.83714	9.94117	-168.743	-117.35	-51.3927	-0.437944
Control	48	Pocillopora	P7	0	31.0985	0.857	1.57908	0.550663	2.8676	13.7104	78.7541	-87.0642	165.818	1.90455
PO4	0	Acropora	A1	1	37.3369	0.537	0.714974	0.292099	2.44771	36.5559	NA	NA	NA	NA
PO4	0	Acropora	A2	1	38.1354	0.693	0.42356	0.186429	2.27196	79.4125	NA	NA	NA	NA
PO4	0	Acropora	A3	1	41.2962	0.763	0.468538	0.175172	2.67473	35.3764	NA	NA	NA	NA
PO4	0	Acropora	A4	1	31.6866	0.723	0.593343	0.231049	2.56804	17.3754	NA	NA	NA	NA
PO4	0	Acropora	A5	1	38.1504	0.575	0.265325	0.0816595	3.24916	76.2959	NA	NA	NA	NA
PO4	0	Pocillopora	P1	1	77.4445	0.01	0.0647036	0.0148529	4.35629	9.61041	NA	NA	NA	NA
PO4	0	Pocillopora	P2	1	26.2614	0.586	1.93683	0.621438	3.1167	28.9305	NA	NA	NA	NA
PO4	0	Pocillopora	P5	1	25.0371	0.718	1.23352	0.449622	2.74346	16.9923	NA	NA	NA	NA
PO4	0	Pocillopora	P6	1	33.9073	0.618	1.94179	0.707469	2.74469	12.1618	NA	NA	NA	NA
PO4	0	Pocillopora	P7	1	28.5131	0.706	1.26323	0.464409	2.72008	13.4607	NA	NA	NA	NA
PO4	48	Acropora	A1	1	38.7725	0.591	0.379651	0.152395	2.49123	62.0594	19.5519	-55.186	74.7378	1.35429
PO4	48	Acropora	A2	1	37.6475	0.666	0.301568	0.124918	2.41412	142.095	20.2483	-94.2458	114.494	1.21485
PO4	48	Acropora	A3	1	59.9785	0.541	0.200686	0.0808863	2.48109	108.315	13.7533	-72.554	86.3073	1.18956
PO4	48	Acropora	A4	1	37.4711	0.634	0.449855	0.167364	2.68788	76.54	82.1862	-83.6785	165.865	1.98217
PO4	48	Acropora	A5	1	48.4742	0.628	0.146372	0.0542283	2.69917	115.817	-16.3564	-89.5483	73.192	0.817346
PO4	48	Pocillopora	P1	0	67.973	0	0.0511708	0.0290536	1.76126	3.87036	-17.3446	-31.4599	14.1153	0.448675
PO4	48	Pocillopora	P2	1	32.9791	0.609	0.893058	0.335698	2.6603	9.23619	39.5471	-98.0644	137.612	1.40328
PO4	48	Pocillopora	P5	1	34.3561	0.589	1.05432	0.391831	2.69076	8.95409	11.717	-99.1687	110.886	1.11815
PO4	48	Pocillopora	P6	1	38.1698	0.651	0.95948	0.343586	2.79255	12.516	1.49429	-96.6573	98.1516	1.01546
PO4	48	Pocillopora	P7	1	43.1352	0.632	0.766924	0.267307	2.86908	15.3857	18.034	-45.7008	63.7348	1.39461
Probiotics	0	Acropora	A1	1	39.3282	0.529	0.536532	0.217162	2.47065	94.8213	NA	NA	NA	NA
Probiotics	0	Acropora	A2	1	41.6671	0.613	0.396076	0.154114	2.57002	80.3187	NA	NA	NA	NA
Probiotics	0	Acropora	A3	1	34.8917	0.607	0.589612	0.241482	2.44164	19.8915	NA	NA	NA	NA
Probiotics	0	Acropora	A4	1	37.5339	0.601	0.693646	0.248006	2.79689	20.428	NA	NA	NA	NA
Probiotics	0	Acropora	A5	1	39.1653	0.565	0.347918	0.132941	2.61709	107.913	NA	NA	NA	NA
Probiotics	0	Pocillopora	P1	1	71.2141	0	0.109669	0.0203438	5.39075	13.0631	NA	NA	NA	NA
Probiotics	0	Pocillopora	P2	1	26.9628	0.559	1.98713	0.705987	2.81468	13.0135	NA	NA	NA	NA
Probiotics	0	Pocillopora	P5	1	28.5599	0.573	1.72305	0.636447	2.7073	16.1448	NA	NA	NA	NA
Probiotics	0	Pocillopora	P6	1	25.8598	0.606	2.08893	0.645935	3.23396	14.7674	NA	NA	NA	NA
Probiotics	0	Pocillopora	P7	1	31.9299	0.592	1.37694	0.513428	2.68186	23.7516	NA	NA	NA	NA
Probiotics	48	Acropora	A1	1	34.08	0.655	0.514419	0.22139	2.32359	23.0998	30.085	-147.932	178.017	1.20337
Probiotics	48	Acropora	A2	1	45.5385	0.595	0.284568	0.113785	2.50093	74.9646	11.4914	-102.996	114.487	1.11157
Probiotics	48	Acropora	A3	0	59.4816	0.624	0.134707	0.043511	3.09593	27.3913	-16.4698	-79.6944	63.2247	0.793338
Probiotics	48	Acropora	A4	1	37.9044	0.642	0.684058	0.281329	2.43152	16.1516	59.4263	-149.346	208.772	1.39791
Probiotics	48	Acropora	A5	1	39.1546	0.689	0.233294	0.0988296	2.36057	110.696	58.0503	-87.7119	145.762	1.66183
Probiotics	48	Pocillopora	P1	0	65.157	0	0.0706874	0.0274486	2.57526	10.3462	4.33934	-66.1069	70.4462	1.06564
Probiotics	48	Pocillopora	P2	1	23.7305	0.665	1.89	0.735815	2.56858	10.106	49.2886	-131.532	180.821	1.37473
Probiotics	48	Pocillopora	P5	1	25.5812	0.65	1.51609	0.521315	2.90821	18.2995	88.4558	-126.941	215.396	1.69683
Probiotics	48	Pocillopora	P6	1	25.6656	0.703	1.57148	0.46795	3.35822	13.7856	69.1486	-118.16	187.308	1.58521
Probiotics	48	Pocillopora	P7	1	39.3851	0.697	0.979481	0.339905	2.88163	15.5488	4.78022	-109.694	114.475	1.04358
NH4	0	Acropora	A1	1	44.7319	0.615	0.572451	0.239666	2.38854	50.4964	NA	NA	NA	NA
NH4	0	Acropora	A2	1	33.4696	0.547	0.716791	0.275521	2.60158	113.386	NA	NA	NA	NA
NH4	0	Acropora	A3	1	30.7332	0.586	0.289012	0.11224	2.57495	103.202	NA	NA	NA	NA
NH4	0	Acropora	A4	1	37.9195	0.609	0.392786	0.161215	2.43641	71.4894	NA	NA	NA	NA
NH4	0	Acropora	A5	1	35.2223	0.542	0.379464	0.138666	2.73653	103.309	NA	NA	NA	NA
NH4	0	Pocillopora	P1	1	68.4611	0	0.0367192	0.00102638	35.7753	4.9457	NA	NA	NA	NA
NH4	0	Pocillopora	P2	1	26.1945	0.586	0.887516	0.314006	2.82643	16.9511	NA	NA	NA	NA
NH4	0	Pocillopora	P5	1	39.1248	0.619	0.97033	0.3307	2.93417	18.7315	NA	NA	NA	NA
NH4	0	Pocillopora	P6	1	31.6324	0.566	1.25399	0.413954	3.0293	11.6531	NA	NA	NA	NA
NH4	0	Pocillopora	P7	1	40.4666	0.613	1.86326	0.709655	2.62558	19.1199	NA	NA	NA	NA
NH4	48	Acropora	A1	1	34.4299	0.579	0.460201	0.180848	2.54469	49.3195	90.6523	-122.524	213.176	1.73988
NH4	48	Acropora	A2	1	35.0694	0.764	0.567332	0.227876	2.48965	36.0112	98.0465	-87.2449	185.291	2.12381
NH4	48	Acropora	A3	1	50.8409	0.664	0.241752	0.0875888	2.76007	143.119	31.9815	-83.4824	115.464	1.38309
NH4	48	Acropora	A4	1	35.5007	0.594	0.390037	0.157378	2.47835	66.7156	-1.82703	-87.8662	86.0391	0.979207
NH4	48	Acropora	A5	1	34.9694	0.602	0.409428	0.167014	2.45147	68.2829	36.7336	-79.1533	115.887	1.46408
NH4	48	Pocillopora	P1	0	79.65	0	0.0468425	0.0179966	2.60285	3.27361	-2.9195	-30.5637	27.6442	0.904478
NH4	48	Pocillopora	P2	1	24.6673	0.772	1.67307	0.661202	2.53035	14.7608	87.5395	-113.507	201.046	1.77123
NH4	48	Pocillopora	P5	1	27.3247	0.669	1.34244	0.514644	2.60848	15.4555	53.3972	-88.3461	141.743	1.60441
NH4	48	Pocillopora	P6	1	35.2399	0.687	1.24858	0.460132	2.71353	18.8561	36.7354	-84.4122	121.148	1.43519
NH4	48	Pocillopora	P7	1	29.7009	0.632	1.49616	0.547134	2.73453	11.6001	97.0154	-94.0992	191.115	2.03099
H2	0	Acropora	A1	1	37.7122	0.673	0.362177	0.16202	2.23538	15.4709	NA	NA	NA	NA
H2	0	Acropora	A2	1	37.2369	0.671	0.518631	0.211448	2.45276	28.7934	NA	NA	NA	NA
H2	0	Acropora	A3	1	40.7158	0.74	0.363532	0.161758	2.24738	26.9144	NA	NA	NA	NA
H2	0	Acropora	A4	1	32.9297	0.684	0.489514	0.195761	2.50057	19.009	NA	NA	NA	NA
H2	0	Acropora	A5	1	NA	NA	NA	NA	NA	NA	NA	NA	NA	NA
H2	0	Pocillopora	P1	1	75.774	0	0.0492417	0.00656532	7.50029	23.9279	NA	NA	NA	NA
H2	0	Pocillopora	P2	1	25.6741	0.616	1.66556	0.578747	2.87787	17.4035	NA	NA	NA	NA
H2	0	Pocillopora	P5	1	27.3098	0.628	1.12432	0.391806	2.86957	16.0115	NA	NA	NA	NA
H2	0	Pocillopora	P6	1	23.4946	0.631	1.90757	0.702189	2.7166	34.6704	NA	NA	NA	NA
H2	0	Pocillopora	P7	1	30.1651	0.644	1.24985	0.478297	2.61313	12.603	NA	NA	NA	NA
H2	48	Acropora	A1	1	41.9318	0.683	0.335031	0.130439	2.56849	32.1244	32.1414	-115.59	147.731	1.27806
H2	48	Acropora	A2	0	55.7145	0.213	0.0762451	0.0269828	2.82569	8.68511	-228.799	-242.526	13.727	0.0566
H2	48	Acropora	A3	1	56.8079	0.547	0.103846	0.0384757	2.69901	64.1376	4.69159	-55.6207	60.3123	1.08435
H2	48	Acropora	A4	1	35.9814	0.661	0.453809	0.277565	1.63496	77.9782	70.6457	-93.3066	163.952	1.75714
H2	48	Acropora	A5	1	NA	NA	NA	NA	NA	NA	NA	NA	NA	NA
H2	48	Pocillopora	P1	0	81.8898	0	0.00393919	0.000400491	9.83589	29.0956	-76.0963	-68.7652	-7.33101	-0.106609
H2	48	Pocillopora	P2	1	29.0423	0.688	1.17676	0.472633	2.4898	12.9241	66.7037	-95.8827	162.586	1.69568
H2	48	Pocillopora	P5	1	26.4772	0.544	0.856717	0.321942	2.66109	11.6497	68.8707	-82.5853	151.456	1.83393
H2	48	Pocillopora	P6	1	26.3514	0.584	1.82938	0.668665	2.73588	35.341	72.0998	-143.427	215.526	1.50269
H2	48	Pocillopora	P7	1	33.365	0.616	0.899647	0.369712	2.43337	15.8771	11.4439	-138.524	149.968	1.08261

## Sheet: Explanation Table S2
Experiment	refers to the treatment the corals experienced
Time	either T0, so the value at the start of the experiment, or T48, after 48h exposure to the treatment
Species	either of the two hard coral species tested: Acropora spp. Or Pocillopora verrucosa
SampleID	individual coral colony ID
Survival	binary code: 1 indicates corals is alive (<75 % tissue loss), 0 indicates the coral is considered "dead" (>=75 % tissue loss)
Coloration	standardized mean intensity grey values
FvFm	photosynthetic efficiency measured with a Diving PAM (data for T12 and T24 are availbale upon request)
ChlA	Chl a concentrations measured in µg/cm^2
ChlC2	Chl c2 concentrations measured in µg/cm^2
ChlRatio	Chl a:c2 ratio
Protein	protein content measured in µg/cm^2
NetP	net Photosynthesis rate measured in mg O2/(m^2 * h^1)
Resp	respiration net Photosynthesis rate measured in mg O2/(m^2 * h^1)
GrossP	gross Photosynthesis rate measured in mg O2/(m^2 * h^1)
Oxy_Ratio	Pgross:R ratio

## Sheet: Table S3
	Acropora spp.
	Coloration	FvFm	ChlA	ChlC2	ChlRatio	Protein	NetP	Resp	GrossP	Oxy_Ratio
Control	-7.59953	-10.3967	-22.0904	-34.0082	17.832	41.4948	74.9994	-99.2806	174.28	1.76273
H2	-10.4602	-9.31926	-28.7411	-17.9728	0.12703	185.388	35.8262	-88.1724	123.999	1.37318
PO4	-7.1477	-5.20567	-40.377	-39.1604	-2.29301	149.437	23.8767	-79.0425	102.919	1.31164
NH4	-1.74675	11.147	-9.92315	-9.1469	0.145727	-14.495	51.1174	-92.0541	143.171	1.53801
Probiotics	-4.71459	12.4128	-16.6506	-9.11106	-7.87641	-25.1649	39.7632	-121.996	161.759	1.34367
	P. verrucosa
	Coloration	FvFm	ChlA	ChlC2	ChlRatio	Protein	NetP	Resp	GrossP	Oxy_Ratio
Control	-9.95851	13.3731	-6.63383	-6.57028	-0.0644468	-46.9956	65.8911	-91.0268	156.918	1.63771
H2	-2.94164	-3.37095	-21.3166	-15.9108	-6.72974	-6.26689	54.7795	-115.105	169.884	1.52873
PO4	-5.08995	-4.79586	-39.5735	-38.1774	-2.3357	-24.5416	17.6981	-84.8978	102.596	1.23287
NH4	1.85931	16.0739	26.6816	38.6114	-6.96237	-1.98234	68.6719	-95.0911	163.763	1.71045
Probiotics	1.00142	16.5359	-17.634	-18.8041	2.49205	-12.5451	52.9183	-121.582	174.5	1.42509
Coloration	mean % change over 48h	NetP	mean value
FvFm		Resp
ChlA		GrossP
ChlC2		Oxy_Ratio
Protein
